# Supplementary material for: Sphingolipid-Induced Programmed Cell Death is a Salicylic Acid and EDS1-Dependent Phenotype in Arabidopsis Fatty Acid Hydroxylase (Fah1, Fah2) and Ceramide Synthase (Loh2) Triple Mutants
Source: Plant Cell Physiol. 2021 Dec 15;63(3):317–25. doi: 10.1093/pcp/pcab174 (PMC8917834; doi:10.1093/pcp/pcab174)
Supplement: pcab174_Supp [file pcab174_supp.zip]

Archive with 9 entries (9 files):
- pcp-2021-e-00389-File007.xlsx
- pcp-2021-e-00389-File008.xlsx
- pcp-2021-e-00389-File009.xlsx
- pcp-2021-e-00389-File010.xlsx
- pcp-2021-e-00389-File011.pdf
- pcp-2021-e-00389-File012.pdf
- pcp-2021-e-00389-File013.pdf
- pcp-2021-e-00389-File014.pdf
- pcp-2021-e-00389-File015.pdf
