# Supplementary material for: Sphingolipid-Induced Programmed Cell Death is a Salicylic Acid and EDS1-Dependent Phenotype in Arabidopsis Fatty Acid Hydroxylase (Fah1, Fah2) and Ceramide Synthase (Loh2) Triple Mutants
Source: Plant Cell Physiol. 2021 Dec 15;63(3):317–25. doi: 10.1093/pcp/pcab174 (PMC8917834; doi:10.1093/pcp/pcab174)
Supplement: pcab174_Supp [file pcab174_supp.zip › pcp-2021-e-00389-File007.xlsx]

## Sheet: Sheet1
	Table S1. Gene specific primers (LP – left primer, RP- right primer) and T-DNA left border primers (LBb1.3 and LB3) used for genotyping of plants.
	Primer Name	Primer Sequence (5`®3`)	Note	Mutant Line
	FAH1 LP	TGGCAGAAGACCAATAATTCG	T-DNA insertion	SALK_140660
	FAH1 RP	TGTTTGGCAAGATAACCAACC
	FAH2 LP	TGGCGAAGAATATCAGGAATG	T-DNA insertion	SAIL_862_H01
	FAH2 RP	TACCCAATACGGTTTAAGCGG
	LOH1 LP	TTCACCTGCTTTATTGATGGG	T-DNA insertion	SALK_069253
	LOH1 RP	TTGATCAGGCCAAATCTGATC
	LOH2 LP	CCAGGAGTTCAATGCTTCAAC	T-DNA insertion	SALK_018608
	LOH2 RP	ATGCTGCTTGTGACTTTTTCG
	LOH3 LP	TTCTCGATTTTGTGCTTGCTC	T-DNA insertion	SALK_150849
	LOH3 RP	CACCCATTAGCGATCAGAATC
	PAD4 p1	GCGATGCATCAGAAGAG	digested with Faq1	pad4-1
	PAD4 p2	TTAGCCCAAAAGCAAGTATC
	105/E2	ACACAAGGGTGATGCGAGACA	Deletion	eds1-2
	EDS4	GGCTTGTATTCATCTTCTATC C
	EDS6	GTGGAAACCAAATTTGACATTAG
	SID2 LP	CAAGAGAGACAACATTGCTTTC	Deletion	sid2-2
	SID2 RP	CAGAAGGTTTTTGTCTTCAACG
	LBb1.3	ATTTTGCCGATTTCGGAAC		For SALK Line
	LB1	GCCTTTTCAGAAATGGATAAATAGCCTTGCTTCC		For SAIL Line
