# Supplementary material for: Sphingolipid-Induced Programmed Cell Death is a Salicylic Acid and EDS1-Dependent Phenotype in Arabidopsis Fatty Acid Hydroxylase (Fah1, Fah2) and Ceramide Synthase (Loh2) Triple Mutants
Source: Plant Cell Physiol. 2021 Dec 15;63(3):317–25. doi: 10.1093/pcp/pcab174 (PMC8917834; doi:10.1093/pcp/pcab174)
Supplement: pcab174_Supp [file pcab174_supp.zip › pcp-2021-e-00389-File008.xlsx]

## Sheet: Sheet1
Tab. S2 Gene specific primers (F – forward primer, R- reverse primer) used for RT-qPCR
Primer Name	Gene ID	Primer Sequence (5`-->3`)
PR1 F	At2g14610	CTCGGAGCTACGCAGAACAA
PR1 R		GCCTTCTCGCTAACCCACAT
FMO1 F	At1g19250	CGAGAAACTCAAGCAGATTCTAC
FMO1 R		TTGAGTCCCATGTCGTTGCA
SAG13 F	At2g29350	TATGGAGCAACCAAAGGAGC
SAG13 R		GACAAAGAAATGCCACAAGC
