# Supplementary material for: Sphingolipid-Induced Programmed Cell Death is a Salicylic Acid and EDS1-Dependent Phenotype in Arabidopsis Fatty Acid Hydroxylase (Fah1, Fah2) and Ceramide Synthase (Loh2) Triple Mutants
Source: Plant Cell Physiol. 2021 Dec 15;63(3):317–25. doi: 10.1093/pcp/pcab174 (PMC8917834; doi:10.1093/pcp/pcab174)
Supplement: pcab174_Supp [file pcab174_supp.zip › pcp-2021-e-00389-File009.xlsx]

## Sheet: Absolute Peak Area_all
Sample Name	Col-0_1	Col-0_2	Col-0_3	Col-0_4	fah1_1	fah1_2	fah1_3	fah1_4	fah2_1	fah2_2	fah2_3	fah2_4	fah1 fah2_1	fah1 fah2_2	fah1 fah2_3	fah1 fah2_4	fah1 fah2 sid2_1	fah1 fah2_sid2_2	fah1 fah2_sid2_3	fah1 fah2_sid2_4	loh1_1	loh1_2	loh1_3	loh1_4	loh2_1	loh2-2	loh2-3	loh2-4	loh3_1	loh3_2	loh3_3	loh3_4	fah1 fah2 loh3_1	fah1 fah2 loh1_2	fah1 fah2 loh1_3	fah1 fah2 loh1_4	fah1 fah2 loh2_1	fah1 fah2 loh2_2	fah1 fah2 loh2_3	fah1 fah2 loh2_4	fah1 fah2 loh3_1	fah1 fah2 loh3_2	fah1 fah2 loh3_3	fah1 fah2 loh3_4	pad4_1	pad4_2	pad4_3	pad4_4	fah1 fah2 loh2 pad4_1
Cer(18:0;2/16:0;0)	49817	36047	31231.1	48072.3	70998.2	123468	144909	131990	40257.3	40055.5	49269.1	80226.3	666149	510426	556278	819709	155867	147360	137815	127996	491393	246562	303804	226231	0	0	0	0	47149.5	20820.8	27251.6	33062.3	1.36344e+06	1.55435e+06	1.46783e+06	1.42588e+06	240506	101667	79606.3	335958	569110	644088	383973	549212	17965.8	18989.6	13868	17461.2	0
Cer(18:0;2/16:0;1)	42564.3	26314.3	38945.2	39767.1	27222.7	38887.5	48995.1	38584.7	8047.14	9624.56	10365.7	13850.7	10096.1	3748.89	3675.35	4592.39	0	0	0	0	164519	139055	143078	130779	0	0	0	0	33682.3	23574.8	20777.5	30697.6	17706.3	14736	15269.5	15932.8	0	0	0	0	4459.74	7996.67	6123.67	5241.24	26602.7	15283.9	17432.3	19580.7	0
Cer(18:1;2/16:0;0)	0	0	0	0	0	0	0	0	29198.1	20835.2	20993.8	22983.6	103268	84090.5	81423	122603	41857.8	37099.6	33639.1	23329.6	40589	29082.7	40055.5	27395.7	0	0	0	0	0	0	0	0	190040	185426	196240	161635	40935	18989.6	14433.2	50220.7	90622.2	90132	65908.4	87882.6	0	0	0	0	0
Cer(18:1;2/24:0;1)	0	0	0	0	0	0	0	0	0	0	0	0	223024	183713	292563	212687	0	0	0	0	0	0	0	0	0	0	0	0	0	0	0	0	131262	189195	134801	179798	264528	256384	235554	268757	287551	241192	290683	232578	0	0	0	0	0
Cer(18:1;2/26:0;0)	0	0	0	0	0	0	0	0	0	0	0	0	68062.7	35342.1	33216.1	58296.1	15099.1	17727	12226.7	15529.1	0	0	0	0	0	0	0	0	0	0	0	0	48769.2	64817.8	34063.3	49536.5	56090.2	32624.7	63571	46803.1	39242.3	20907.9	22938	27749.4	0	0	0	0	36429
Cer(18:1;2/26:0;1)	15802.4	17407.3	16815.9	23113.8	22746.2	18494.3	20268.5	21275.6	18158.6	18366.4	10479.5	11704	69293.5	44773	62803.7	100224	32896.4	28260.9	32848.5	14822.6	25527.5	21195.7	25367.7	31457.8	12050.8	9167.2	8387.15	18750	14811.4	14913.7	6556.91	5863.17	78964.2	91624.1	84542.9	77909.2	47186.7	60102.3	45044.8	60486	73721.3	60422	54427.8	60757.7	0	10084.7	26390.7	11259.6	47266.6
Cer(18:2;2/16:0;1)	21613.8	13289.8	22652	27208.3	21585	18009.1	30539	23531.5	0	0	0	0	0	0	0	0	0	0	0	0	77371.3	69195.9	75295	64062.8	0	0	0	0	23718.9	20777.5	19609.6	29068.3	0	0	0	0	0	0	0	0	0	0	0	0	19667.3	15759.8	14692.8	20734.2	0
Cer(18:2;2/24:0;0)	6216.17	7193.47	5805.83	4805.04	10394.7	14797.3	11960.9	16100.3	9534.91	4653.12	8513.76	6969.51	61347.3	49209.4	61550.9	68019.2	13921.8	13290.6	20955.5	11311	2415.05	3268.62	0	3647.64	4296.03	4396.27	10202.1	0	3021.16	0	2703.23	5030.57	34910.2	31934.4	39890.6	29271.9	63179.7	55458.5	45889.1	57118.6	58293.3	36257.1	54534.4	65419.4	4322.66	8956.99	3329.7	0	47189
Cer(18:2;2/24:1;0)	0	0	0	0	12360.3	4952.26	0	0	0	0	0	0	29632.1	41942.3	37604	36758.3	20657.9	21503.7	12438.6	18449.6	0	0	0	0	0	0	0	0	0	0	0	0	20470	17885.8	16601.5	20955.5	30728.5	24730	32623.6	36742.6	34346.3	27784.1	35661.9	44667.5	0	0	0	0	23273.4
Cer(18:2;2/24:0;1)	35693.3	44041	72749.1	64448.3	239626	198435	188568	270793	107346	107142	64589.3	99609.1	1.06594e+06	1.10431e+06	1.16759e+06	1.26453e+06	611124	683795	710263	568994	29929.7	25685.4	34158.4	20376	36241.4	57588.5	45998.7	61488.3	43195.3	49788.9	50055.1	45544.5	708384	770718	783717	600787	1.15741e+06	1.17589e+06	1.04464e+06	990453	1.17792e+06	908698	1.31324e+06	1.4708e+06	45607.2	46593.9	58716.1	49741.9	601100
Cer(18:2;2/24:1;1)	26374.5	17838.8	27251.5	27909.3	8888.08	10462.1	20501.3	17040	13318.8	19530.3	12457.4	14413.6	27001	28394.9	21613.3	35317.4	11268.7	6700.12	8167.63	11710.3	16711.2	6407.25	8527.86	10617.1	10518.5	9763.57	7423.7	12355.6	31589.9	13163.8	19953.1	26202.2	27267.2	26061.3	24980.6	16319.6	32889.8	23179.5	17400.3	26907	21566.3	25309.5	23101.2	27502.1	12784.7	9906.09	20830.2	23273.4	12802
Cer(18:2;2/26:0;0)	6457.8	2925.19	9172	10196.6	10490.7	9398.98	11879.8	10840.8	15111.9	6109.34	4458.12	14200.8	29571.6	33503.8	36429	50959.1	6534.53	24760.2	5318.1	15949.5	6451.41	3837.92	11540.9	5436.38	10191.8	7215.48	5431.59	4037.73	5479.54	1249.2	4493.29	8826.73	38011.5	41384.3	39849.8	38059.5	30051.2	31313.9	38011.5	32384.9	23417.5	29859.3	34606.8	40393.2	6441.82	7699.81	4880.12	6788.69	48193.7
Cer(18:2;2/26:0;1)	30674.6	17711	23881.1	30546.7	48081.9	31425.8	41656	61365.1	63043.5	34526.9	37516	54715.5	153485	163683	161125	184623	107497	99216.8	91512.2	108440	38043.5	26502.6	33791.6	33647.7	21994.9	24696.3	11700.8	28308.8	22602.3	42135.6	25447.6	28404.7	174393	213395	173753	174712	143494	140601	128245	121659	140217	125032	168958	167839	22634.3	31921.4	30754.5	24280.7	110742
Cer(18:0;3/16:0;0)	29702.7	9682.23	9545.25	32427.9	76520.6	97673	160481	141420	12666.9	32153.9	43443.9	37979.1	446118	393345	509128	597515	125415	142386	135494	90434.8	859649	449578	443955	411801	0	0	0	0	27612	13780.1	30005.5	23877.5	2.05901e+06	2.15273e+06	2.25654e+06	2.12533e+06	204459	116490	80082.1	282753	489086	492547	514752	521817	0	6703.3	6422.14	3907.5	16538.4
Cer(18:0;3/16:0;1)	28765.5	14325.1	13382.1	32139.5	31288.8	30423.7	75958.3	58843.2	2456.97	15010	13165.8	14330.9	83672.4	63976.3	56954.3	74703.9	17446.8	12600.6	8825.75	6834.52	500044	353838	342158	351675	0	0	0	0	24540.8	13491.7	23892	21455.2	295730	332930	412378	406178	30596.7	8879.1	8584.96	40718.7	71935.4	84523.1	47207.2	57026.4	9442.88	6074.64	10700.2	5761.76	5510.87
Cer(18:0;3/22:0;0)	13755.7	20085	14530.6	23107.8	58766.8	62618	63323.9	70719.6	22923.6	14631.8	19041.7	19916.3	392648	306876	373315	363188	42594.4	75184.6	73803.7	39019.3	26115.1	14661	35505.6	27465.4	13447.3	21297.2	34109.3	26698.2	14641.1	7501.58	13117.4	6866.35	271739	305188	330966	272352	535805	499441	486705	433462	280792	242125	298590	266215	0	0	0	0	368558
Cer(18:0;3/22:0;1)	52414.4	207755	73527.5	66484.7	41412.9	92860.7	166020	127001	43269.5	67773.6	65548.7	86002	299204	243813	217422	241972	27695.6	36119.3	34201.3	46921.3	237369	190570	184126	161724	86354.9	75568.2	100978	72484.1	66131.8	35459.5	73343.4	46553.1	282172	268363	369172	303807	492383	421034	347997	423642	166634	211131	120894	134657	27664.9	29644.2	32544.2	35935.2	355976
Cer(18:0;3/24:0;0)	197182	195146	130432	178231	419893	453723	579330	586222	197026	171497	178388	258890	2.16446e+06	1.80894e+06	2.03447e+06	2.44794e+06	523731	580113	563512	466565	320597	226783	274395	191857	265938	167268	192953	205483	182303	106469	150776	115318	1.38858e+06	1.48693e+06	1.53126e+06	1.48881e+06	2.5748e+06	2.46047e+06	2.31325e+06	2.34301e+06	1.75569e+06	1.72123e+06	1.56931e+06	1.76509e+06	92075.8	109633	87674.8	90634.9	1.76665e+06
Cer(18:0;3/24:1;0)	0	0	0	0	0	0	0	0	0	0	0	0	277527	248866	278467	301333	108301	96555.1	78293.4	39937.6	0	0	0	0	0	0	0	0	0	0	0	0	160220	170870	189978	147957	279720	244324	239156	238216	262492	218012	233831	212061	0	0	0	0	155741
Cer(18:0;3/24:0;1)	130557	932661	185279	114253	84479.8	149931	256227	168834	81378.8	158341	124151	126062	434928	578234	331404	279720	98309.2	86782.1	101050	140972	191857	281599	248396	183087	168678	119406	177292	113438	115255	68990.3	208302	107832	281913	239469	473143	358342	509635	402509	482854	567427	250119	242915	210495	166955	95396.1	46609.5	108677	62741.2	356776
Cer(18:0;3/24:1;1)	116931	97964.6	70807	83743.7	49945.5	48442	99405.5	73109.3	62412.3	75662.2	63211.1	77682.6	146485	164762	167738	151277	48880.5	38402.8	34424.7	41864	194520	137699	134065	116132	52952.6	56633.1	77682.6	62475	86547.2	54738	74049	52608	128489	146657	171184	137041	195929	170714	144840	141410	125169	132342	121489	136649	59593.2	57698.1	65231.4	49162.4	119875
Cer(18:0;3/26:0;0)	126822	75223.8	67950.8	94693.1	190217	216272	267264	216912	74792.2	88347.2	99312.7	145988	836797	652334	764067	996644	250799	281969	271260	232417	276535	202206	195013	170716	146643	117743	147874	108744	98337.6	56266	62452.1	59191.2	844949	1.05227e+06	1.03165e+06	936381	1.03948e+06	917679	816017	775895	565377	618446	457641	527014	37420.1	36333.1	46099.8	42423.3	666560
Cer(18:0;3/26:1;0)	18174.6	14819.4	10684.1	13236.9	15043.2	22890	13639.7	28852.3	7726.98	12973.2	14403.8	17087.6	61093.4	65824.8	49376.6	71307.6	30195	33535.8	35470	29795.4	38986.6	20540.3	30898.3	25079.9	12090.8	11011.8	3797.96	8622.13	11299.6	11606.5	12368.9	9101.67	90153.5	124968	90633	98065.9	70268.6	50927.1	34718.7	34718.7	68606.2	44149.6	48257.7	59974.4	7234.66	11251.6	6969.31	10947.9	52605.5
Cer(18:0;3/26:0;1)	34287.1	220748	40872.8	30099.1	31234	63762.8	73353.6	67391.3	12114.8	30690.5	34558.8	38810.8	143862	137900	115281	108312	31905.4	24696.3	15282.9	43590.2	85949.5	102813	88267.3	73913.1	45780.1	32608.7	58583.8	32033.3	33423.9	13911.4	56441.8	23849.1	151007	155755	186221	147826	146164	154779	121627	158616	69277.5	98209.8	53628.5	69549.3	23017.9	18398.3	29907.3	14974.4	114035
Cer(18:0;3/26:1;1)	0	0	0	0	0	0	0	0	0	0	0	0	12173.9	12862.9	5001.6	15484.3	1174.87	6032.61	5920.72	2608.7	0	0	0	0	0	0	0	0	0	0	0	0	23017.9	19325.5	22186.7	18238.5	16783.9	6058.19	11150.9	14042.5	12874	10866.4	14256.7	4849.75	0	0	0	0	0
Cer(18:1;3/16:0;0)	33985.1	18066.8	18066.8	24079.4	87579.9	102590	98235.4	92193.9	81408.6	61842.3	66903.3	76246.7	462267	394787	420597	613232	216138	203305	205180	140281	597515	300488	330768	294288	0	0	0	0	26833.4	23574.8	35816.3	26026	2.36468e+06	2.52762e+06	2.5579e+06	2.40362e+06	230557	135811	117283	274390	551664	499468	600976	620297	17764	12289.2	17879.3	7347.83	0
Cer(18:1;3/16:0;1)	48995.1	29659.5	41338.7	42276	46270	42564.3	41353.1	52974.7	16235.6	12548.7	20820.8	17461.2	46241.1	40574.5	47466.7	42045.2	15918.4	15370.5	15875.1	13428.2	573148	371429	334516	320386	0	0	0	0	44092.7	35801.9	35008.9	29082.7	310581	280013	295009	324279	18369.6	12116.1	7497.78	23315.2	54849.2	52051.9	45015.5	51446.3	15586.7	22046.4	26011.5	26617.1	0
Cer(18:1;3/20:0;0)	0	0	0	0	0	0	0	0	0	0	0	0	49480.8	39635.8	55883.9	54050.1	9654.17	12768.5	17555.8	8403.63	0	0	0	0	0	0	0	0	0	0	0	0	79482	75093	71500.7	89251.9	67367.3	61039.4	63534.5	49991.9	32240.7	30707.6	30647.5	32556.3	0	0	0	0	62873.1
Cer(18:1;3/20:0;1)	22004.8	9278.41	16984.6	22200.2	17345.3	19329.4	23177.2	22996.9	15511.6	7262.8	16022.7	18412.5	51344.6	33007.3	28197.5	40372.3	6093.42	11504.4	7010.29	10979.9	81045.2	44610.9	46098.9	57612.4	14832.2	23252.4	23628.2	24995.9	11094.1	9708.28	8893.62	4014.68	88951.3	126182	95279.2	117329	49390.7	43483.6	46038.8	52787.6	19705.2	32360.9	18292.3	27851.8	14960	9703.77	18337.4	10554.5	54305.7
Cer(18:1;3/22:0;0)	20530	14688.6	16003.6	23460.7	97387.1	95469.1	99719.4	118930	34861.1	31086.5	38144.7	42057.4	495758	473663	514784	561430	141194	160496	158348	106885	22816.2	24749.5	16939.6	36165.3	25087.1	27373.3	28017.8	36825.1	15942.2	12496	10642.5	12400.9	479801	451875	476578	406304	608689	629249	538721	482409	442362	369325	414589	476118	12548.2	13685.1	18872.9	21174.4	493917
Cer(18:1;3/22:0;1)	184432	112470	144032	158195	103463	136544	204993	218035	161570	118623	114050	144370	329431	264374	256855	315929	50527.1	59626	49207.6	59963.6	324828	205607	240130	196094	137204	145275	186734	152840	123149	107207	84667.1	83501	376383	461235	518314	468753	419499	336950	320992	360119	244734	213432	179522	221564	84068.7	123180	129041	115677	267289
Cer(18:1;3/24:0;0)	125984	86562.8	109445	100611	358499	356619	368209	393425	158967	144386	164136	163196	1.33219e+06	1.39359e+06	1.52969e+06	1.76039e+06	449651	534851	533285	437278	93610.6	57729.4	88191.7	85419.5	144245	107879	113235	136148	122225	119875	87549.5	114347	886145	917939	956467	793114	1.62413e+06	1.45545e+06	1.39531e+06	1.29194e+06	1.46031e+06	1.21489e+06	1.22883e+06	1.44042e+06	70008.3	80407.7	118717	73297.3	1.14691e+06
Cer(18:1;3/24:1;0)	40000.3	32059.7	45936.1	38261.8	170400	148944	161003	203604	78027.1	78230.7	63258.1	91010.8	828197	832112	900867	969936	481914	549886	604233	444326	27204.6	32842.8	27878	14761.3	35364.4	38402.8	36100.5	57306.6	37478.7	43884.4	51135.8	35740.3	599221	593896	559127	434302	891783	1.0271e+06	841822	694131	998440	679879	1.02867e+06	1.15662e+06	38700.3	47564.9	44197.6	46828.8	463433
Cer(18:1;3/24:0;1)	106469	79656	95239.5	73845.4	61582.2	51950.2	103102	110823	90306	69930	80125.8	73547.9	150729	153094	136508	173689	27141.9	33265.7	29193.6	25669.7	63900.2	49804.6	59796.8	46687.9	76789.9	63633.9	84025.6	72592.5	56586.1	60971.4	37619.7	38496.7	136320	119171	122444	131810	198122	135929	128975	181364	135991	146939	122804	111559	32153.7	38465.4	69334.8	31871.8	142397
Cer(18:1;3/24:1;1)	552705	341741	449024	466409	350981	335163	440567	527960	490841	377919	311670	423495	476745	434772	449651	516840	196242	219265	177605	197652	548007	341741	334849	359282	258733	287864	332344	420050	385907	460144	388256	346596	447145	433519	447458	359595	538140	548007	419893	442603	451217	405171	450904	529996	342524	434459	499142	392955	305405
Cer(18:1;3/26:0;0)	181266	76374.7	121899	153373	197251	228900	247283	237532	168958	154492	195173	196611	676151	558344	556426	771420	283248	288044	278133	271260	185742	130930	147634	134095	155771	133072	152829	146931	116368	83791.6	87627.9	94405.4	677909	764866	765505	655211	719150	701407	620525	675192	516624	539642	459079	540122	79204	91320.4	107225	87580	579923
Cer(18:1;3/26:1;0)	26838.2	11899	23545.4	23977	39034.5	33919.4	41352.3	41496.2	38794.8	44485.3	41640	47714.2	112260	117503	130131	138875	90665	92199.5	84015.4	58376	33567.8	22810.1	23225.7	32177.1	20428.4	19852.9	13291.2	25639.4	15298.9	24009	28436.7	23081.8	159623	149233	144709	128884	114786	112372	102957	117823	131266	107465	121260	134239	23145.8	17519.2	24472.5	21131.7	85789.7
Cer(18:1;3/26:0;1)	108632	61125.3	86732.8	86141.3	79124.1	111925	150400	147682	88459.1	77014.1	63826.7	102494	203165	167839	178389	211157	45492.3	44805	37004.5	60565.9	224904	170077	157449	130771	104412	79411.8	117200	104268	68334.4	58567.8	62372.1	70300.5	254955	299872	280691	295237	241528	236893	197890	203005	149680	172794	130739	140953	45796.1	55338.9	67215.5	40025.6	180946
Cer(18:1;3/28:0;0)	34288.6	25251.5	23196.2	33211.9	61318.1	73438.2	80452.5	73829.7	57174.8	40144.7	69980	70387.8	202763	149437	175684	257735	90484.6	93192.5	89032.8	69980	149307	88673.9	97515.2	90713	33994.9	36686.5	47860.4	34647.4	17666.3	10392.6	13164.1	9687.9	395085	440107	398184	361971	221685	188897	179110	156745	88347.7	81627	70665.1	95280.4	22869.9	23881.3	11133.2	18008.8	183677
Cer(18:1;3/28:1;0)	0	0	0	0	16100.3	7957.16	10511.7	17258.5	10058.2	17356.3	9583.51	23457.2	34990	25577.8	39231.2	52966.2	18025.1	25643	17323.7	28138.8	12136.4	0	8154.54	6816.93	0	2578.98	2698.06	5820.25	7885.39	7616.24	6280.25	5066.62	44695.8	56799.6	56848.5	40519.9	39166	40258.9	43978.1	36458.1	25561.5	21352.9	31874.3	31515.5	0	0	0	0	33946
Cer(18:1;3/28:0;1)	24289.1	18237.2	12061.4	12816.6	17062.7	26687	23212.5	23604	11426.8	8792.36	16328.7	12811.7	7239.42	8756.47	14118.3	8658.6	3468.01	6582.03	6286.78	2086.35	117808	67549.4	71725.4	67892	17535.8	28709.7	27013.3	22119.5	9358.4	9351.87	7459.64	12813.4	32184.3	32902	27992	35675.1	18106.7	13839.4	9289.88	13009.1	5542.94	4851.29	7275.31	7999.58	13421.8	22788.4	12886.8	17340	11085.9
HexCer(18:1;2/16:0;0)	58782.1	43867.9	29628.9	30825.7	77164	85971.3	70596.8	64075.7	409679	331273	432081	398785	659937	544705	619890	663926	524451	502356	519234	514784	47351	44343.6	55161	44880.6	0	0	0	0	51954.1	36395.5	35597.6	30626.2	882268	822735	867538	911268	243046	160956	160189	322527	574165	595186	494377	608382	23752.2	17000.9	16463.9	23384	0
HexCer(18:1;2/16:0;1)	1.87194e+06	1.31374e+06	1.59269e+06	1.63718e+06	1.42989e+06	1.53392e+06	1.60343e+06	1.54972e+06	462769	383288	508954	448960	0	0	0	0	0	0	0	0	1.62798e+06	1.63718e+06	1.75073e+06	1.75993e+06	0	0	0	0	1.70776e+06	1.69396e+06	1.38631e+06	1.64639e+06	0	0	0	0	0	0	0	0	0	0	0	0	1.51858e+06	1.4305e+06	1.55586e+06	1.4193e+06	0
HexCer(18:1;2/24:1;0)	0	0	0	0	0	0	0	0	0	0	0	0	10984	19424.6	17077.6	992.368	15076.9	18625.6	18076.3	14947.1	0	0	0	0	0	0	0	0	0	0	0	0	8325.77	0	0	0	26165.8	23219.6	27763.7	16465.1	17227.5	9740.58	17260.7	17976.5	0	0	0	0	19324.7
HexCer(18:1;2/26:0;0)	51507.2	47108.8	56024.4	43644.4	48314.5	54037.5	87832.2	50522.2	42608.5	50980.7	31909.6	46004.9	41691.4	70323.5	62987.2	36342	61849.4	54496	67198.8	63768.3	67249.7	51507.2	45410.5	41538.6	38447.8	37428.9	49707	84350.8	55226.3	41046.1	37462.8	51727.9	57841.5	52084.6	50861.8	49197.6	173728	117840	106224	99753.7	75197.4	73719.9	60219.1	55430.1	58707.6	53256.3	53307.3	48976.8	80495.9
HexCer(18:0;3/16:0;0)	165560	123686	126264	151858	119206	148513	146518	133706	45770.6	25209.9	55237.7	49100.2	43622.4	34032.5	27649.5	41873.2	30027.8	14487.6	15279.4	17584	171544	157734	158348	157121	0	0	0	0	155433	124162	125819	138110	151244	127967	119206	109493	12250.5	8908.61	6533.39	22279.2	29383.4	38789.1	26468.1	40707.1	120955	115999	121185	91878.7	0
HexCer(18:0;3/24:0;0)	0	0	0	0	0	0	0	0	5080.02	7989.54	0	9848.78	14990.4	21605.1	21238.9	22786.8	10135.1	11298.5	19108.3	12263.9	0	0	0	0	12715	11143.7	9577.46	5001.79	0	0	0	0	6736.18	6677.93	15278.3	9664.02	27813.6	32407.6	22021.2	25966	19724.2	11674.7	14138.2	15892.5	0	0	0	0	28213.1
HexCer(18:0;3/24:1;0)	0	0	0	0	0	0	0	0	0	0	0	0	50334.1	53463.4	55144.5	49252.2	49485.2	71739.4	54611.9	61186.6	0	0	0	0	0	0	0	0	0	0	0	0	29378.2	33373	31608.6	15867.6	58922.9	82375.5	78846.8	53713	55161.1	47371.3	55693.8	78314.2	0	0	0	0	44508.4
HexCer(18:0;3/24:0;1)	66163.4	61569.4	51748.9	63933	46755.5	42960.4	36868.4	35120.7	67461.7	59871.6	81360.2	71340	23119.7	14384.5	19690.9	16471.8	9197.96	13119.5	17277.4	14026.6	30110.6	27480.7	30759.7	38549.5	97106.2	96440.4	93178	103115	53180.4	60637.3	64798.5	78796.9	23402.7	9099.76	16097.3	12543.6	22304.1	21238.9	19990.5	15095.2	10947.3	21005.8	9492.58	15579.6	53413.4	56775.7	73437.2	51515.9	25649.8
HexCer(18:0;3/24:1;1)	178600	133509	166782	221710	144661	176769	175603	176269	238355	257829	215218	230532	46073	39481.7	27830.2	34171.9	29777.7	50400.7	25433.4	47121.7	107975	96440.4	71722.8	109773	241850	250006	318916	293949	192581	176269	190750	223208	36552.2	25766.3	19358	19690.9	66579.5	58207.1	55893.5	64498.9	40630.2	33356.3	43310	58040.7	182428	242183	199406	232196	39648.1
HexCer(18:0;3/26:0;1)	6697.8	5420.73	7227.65	9564.4	7118.96	11213.4	6103.42	12380.1	11551.3	4907.87	7682.77	5544.7	3861.76	4688.8	2898.87	5159.21	3141.72	6122.1	2751.12	5366.39	3233.42	4136.88	3669.86	2759.62	7572.39	6745.35	13716.6	8472.44	8304.32	5784.15	12308.7	11279.6	7951.09	3590.05	12256.1	10875.4	7105.37	6852.34	15506.5	8353.57	9569.5	7895.05	10170.7	6942.34	7217.46	15508.2	3050.01	3987.43	6110.21
HexCer(18:0;3/26:1;1)	21244.8	2562.62	7059.52	10304.8	3562.88	3303.05	7808.44	2484.5	1817.1	1708.41	1322.75	2898.87	19139	2066.74	11593.8	14786.4	7034.05	15873.3	1123.38	10819.4	2533.75	25965.9	12731.6	25914.9	5016.56	1701.62	19852.3	22722.3	8835.86	11958.9	7387.28	19495.6	1453.17	30653	17712.5	16588.3	1764.46	32453.1	23486.5	8749.26	20208.9	19835.3	15506.5	22722.3	16590	33981.5	12013.2	17678.5	16950
HexCer(18:1;3/16:0;0)	33695	19808.8	25823.6	28309.3	53243	74279.3	76412.1	71087.8	201311	162798	233686	191337	424410	408912	420420	441134	325289	336336	350299	304421	135501	92814.6	132325	123717	0	0	0	0	43714.5	48425	38098.7	37761.1	2.02078e+06	1.64639e+06	1.74612e+06	1.84279e+06	205760	134243	124653	311479	508187	528901	471822	509874	23015.7	15179.6	25777.6	22708.8	11237.8
HexCer(18:1;3/16:0;1)	1.72618e+06	1.24791e+06	1.35639e+06	1.42851e+06	1.48037e+06	1.47699e+06	1.57121e+06	1.58962e+06	115662	94502.5	104921	97110.9	79434.9	67451.3	59610.7	68755.6	45647.8	44635.1	58644	46890.7	5.10488e+06	4.66145e+06	5.06039e+06	4.80414e+06	52782.7	51493.8	53442.5	42625.1	1.96247e+06	1.94866e+06	1.65406e+06	1.79983e+06	287389	259771	245040	280331	26069.1	18903.6	10426.1	43668.5	80739.1	125129	69400	84713.1	1.28136e+06	1.24822e+06	1.4595e+06	1.29763e+06	0
HexCer(18:1;3/18:0;0)	0	5263.93	0	2075.19	2660.94	2992.97	4552.89	3658.6	3661.73	5655.48	6026.66	6319.54	9642.98	6142.56	8314.85	7785.49	6651.57	4324.23	9304.68	0	0	0	0	0	0	0	0	0	0	0	0	0	17995.4	10383.8	8159.8	6017.27	14300.8	9975.01	8000.05	5968.72	11641.4	3995.33	3318.74	9661.77	0	0	0	0	17384.6
HexCer(18:1;3/20:0;0)	9277.5	9557.23	12220.3	17695	16560.1	23417.5	20300.5	25111.9	35981.5	20028.8	34622.8	27173.9	54987.2	50048	52621.5	54044.1	41064.6	45508.3	41416.3	49552.4	13919.4	10274.9	14047.3	14231.1	24520.5	29188	28884.3	24616.4	14602	14597.2	8171.36	12220.3	91991.7	115425	105227	84846.6	79763.5	90633	60422	52957.2	27813.3	24712.3	35390	45076.7	20364.5	9884.91	19021.7	7886.83	86221.3
HexCer(18:1;3/20:1;0)	6548.92	4111.25	4122.44	5914.32	1735.93	5569.06	2683.82	4413.36	7468.03	6449.81	4637.15	5735.3	6192.46	5180.63	4948.85	9504.48	6457.8	3727.62	4413.36	2364.13	6222.83	4375	1320.97	2896.42	3757.99	6454.61	5159.85	2712.6	5431.59	7806.91	10179	3906.65	7249.04	3083.44	4157.61	2928.39	9814.58	5749.68	3670.08	6102.94	8184.15	6747.12	5474.75	3222.51	5848.79	4510.87	8825.13	4187.98	4862.53
HexCer(18:1;3/20:0;1)	150735	111749	145940	175192	133408	133824	156841	143942	88938.6	85198.2	88587	99120.9	13572.6	9747.45	8486.26	12560.7	11911.8	11620.8	7170.72	7306.59	165601	174872	150703	170077	216912	216912	235614	248881	89993.6	86908.6	74200.8	85214.2	21467.4	30211	22778.1	22426.5	23449.5	18318.4	19005.8	12311.4	9517.27	8628.52	2453.65	3374.36	125272	148354	135454	150416	20028.8
HexCer(18:1;3/22:0;0)	15588.1	16981.2	17437.9	28399.8	74139.6	88673.9	56815.9	69604.8	59213.8	37420.5	38448.2	47844.1	361319	405362	387092	362134	309282	373553	343701	313850	10725.4	15948.6	18661.3	25267.8	52998.8	44712.2	69278.6	51742.8	27013.3	10410.5	19052.8	19052.8	397532	459193	422000	357893	530314	629004	586429	420043	324290	302105	291339	375673	17666.3	19737.9	19656.4	22380.5	418249
HexCer(18:1;3/22:1;0)	6301.46	4655.54	2363.66	6208.48	4195.54	8312.77	5888.76	5955.64	4856.19	5724	6154.65	5888.76	18008.8	18873.4	33946	22869.9	14203.2	13777.4	13912.8	15917.6	4944.27	3950.85	4834.98	7619.5	6456.43	4856.19	8001.21	7617.87	7079.56	3810.56	1401.23	8325.82	9332.3	24158.6	14185.2	14199.9	36376.5	24403.3	19346.4	25447.3	26360.8	20096.8	13601.2	23897.6	5179.17	3375.03	4849.66	6927.86	25463.6
HexCer(18:1;3/22:0;1)	1.97379e+06	1.50384e+06	1.80415e+06	2.26905e+06	1.46681e+06	1.72911e+06	1.74379e+06	1.68343e+06	2.37018e+06	2.18912e+06	2.37834e+06	2.64913e+06	311566	245664	229025	303573	173563	214507	194933	219727	1.54608e+06	1.32016e+06	1.49437e+06	1.46991e+06	2.93785e+06	3.12382e+06	3.60503e+06	3.31304e+06	2.03578e+06	1.73563e+06	1.67854e+06	1.98521e+06	383177	389376	327063	311240	536676	521832	447122	405036	192812	268175	152781	223479	1.83351e+06	2.13039e+06	1.91018e+06	1.97543e+06	438965
HexCer(18:1;3/22:1;1)	47925.7	42640.5	32249.5	59964.2	36474.4	50698.8	46424.9	38448.2	57501	49247	57305.3	48757.6	5544.57	3693.12	8741.79	11435	4639.23	6573.88	12123.3	4892.07	20439.4	5219.95	7966.95	13007.5	64107.5	73780.8	72116.9	74139.6	52297.4	41890.1	37567.3	56734.4	1727.48	259.529	1388.67	1729.11	8329.09	7704.32	7927.8	14904.6	9382.86	11371.3	2675.23	4089.51	40829.8	57191.1	47110.1	57843.6	7702.69
HexCer(18:1;3/24:0;0)	40313.9	22986.6	50833.5	39881.1	129747	131861	96490.4	115599	82175.8	104946	109590	117363	610701	639663	671454	635002	582238	632006	633171	581073	17327.3	17360.6	17676.9	15364.9	91546.8	85937.5	103215	84839	39581.5	40646.8	37817.2	40613.5	419118	435929	387493	335228	856712	840400	764000	718892	589895	559268	551611	591060	33938.9	31359	42777.3	33223.2	715397
HexCer(18:1;3/24:1;0)	19075	25799.6	38166.7	37018.2	193746	212056	148589	220711	124520	166449	125852	194412	1.93913e+06	2.10225e+06	2.1139e+06	1.86256e+06	2.02735e+06	2.35192e+06	2.54167e+06	2.30365e+06	10842.5	12725	14852.2	18026.4	71806	72055.7	70341.3	89982.2	45956.5	33889	40979.7	58673.2	1.13851e+06	1.31694e+06	1.20459e+06	953252	2.72144e+06	3.49043e+06	3.00274e+06	2.15718e+06	2.22875e+06	1.83094e+06	2.58162e+06	3.00773e+06	32524.1	54428.8	49152.3	50550.5	1.58143e+06
HexCer(18:1;3/24:0;1)	2.22043e+06	1.83094e+06	2.00071e+06	2.11556e+06	1.72774e+06	1.82095e+06	1.87088e+06	1.78766e+06	2.69148e+06	2.49007e+06	2.64154e+06	2.7231e+06	391488	367519	394484	421615	252836	264487	296612	309761	890168	895994	909143	917965	3.86661e+06	3.52039e+06	3.85329e+06	3.78005e+06	2.24539e+06	2.04898e+06	2.15551e+06	2.37855e+06	335561	305434	296778	276638	625015	631174	567757	575414	385828	431935	295613	328570	1.8093e+06	2.01902e+06	2.13554e+06	2.01736e+06	601047
HexCer(18:1;3/24:1;1)	6.47153e+06	5.56938e+06	6.84271e+06	7.93961e+06	6.71288e+06	6.81608e+06	6.28677e+06	7.25717e+06	8.17264e+06	8.7319e+06	7.90798e+06	9.03651e+06	1.54781e+06	1.51435e+06	1.50004e+06	1.66782e+06	1.28382e+06	1.43129e+06	1.3757e+06	1.57294e+06	4.07134e+06	3.64523e+06	3.45548e+06	4.0214e+06	7.88634e+06	8.05113e+06	9.28451e+06	1.15499e+07	7.49352e+06	7.1057e+06	8.28083e+06	9.02652e+06	1.32244e+06	1.13501e+06	1.08458e+06	976389	2.31863e+06	2.53335e+06	2.33028e+06	1.97908e+06	1.62804e+06	1.5498e+06	1.56928e+06	1.89752e+06	7.49852e+06	9.61075e+06	8.78683e+06	9.36108e+06	1.67947e+06
HexCer(18:1;3/26:0;0)	13292	2343.55	8688.12	5016.56	14475.7	13543.3	7918.82	10087.5	22365.6	6325.89	11629.4	15868.2	40689.5	50318.4	41080.1	61832.4	46123.8	48280.5	57688.7	35934.4	0	0	0	0	18137	21278.8	16483	0	0	0	0	0	51201.5	38532.7	37496.8	30619	62002.2	75791.8	54462.1	58469.9	43321.7	34694.7	35374	28581.1	0	0	0	0	57654.7
HexCer(18:1;3/26:1;0)	7572.39	15148.2	11539.4	8655.85	22026	22026	21873.1	18018.2	38940.3	45070.9	47312.5	45444.5	149682	150395	142464	146064	184257	209221	171011	201919	8334.89	3987.43	2523.56	8294.13	18391.8	15503.1	14786.4	24522.4	8582.83	11179.4	8655.85	11641.3	172030	171691	152602	112609	187484	206334	175087	135569	131646	112168	120098	168175	12261.2	5770.57	11179.4	11323.8	143177
HexCer(18:1;3/26:0;1)	195636	146149	178483	205995	161654	179842	159633	164116	183918	175596	184427	167971	23758.2	23044.9	19223.9	15470.8	17101.1	17678.5	20565.5	18918.2	104373	117755	118842	128403	356797	337437	349834	339136	190201	155099	150582	156848	24913	17576.6	22348.6	24896	35730.7	40468.7	25167.7	37870.4	21075	12668.8	13387.1	14210.7	164728	175257	175766	151685	29345.3
HexCer(18:1;3/26:1;1)	339815	284623	326059	327927	338966	343381	348815	349155	325210	325380	275962	323852	58300.1	44731.2	44425.6	54564	41827.3	47278.6	40876.3	49401.4	328607	257281	268320	313492	419631	388554	464125	499278	386007	325720	374459	416405	66027	54462.1	58435.9	48688.1	61204	80037.3	62392.8	63106	52678.9	43984	35662.7	51999.6	353231	420990	443407	370892	55532
HexCer(18:1;3/28:0;0)	3251.8	1102.7	2245.25	5890.32	0	0	0	0	7768.29	14651.3	12418.2	12814.9	20910.6	15713.3	13783.3	25380.3	24826	25241.7	17497.7	28325.5	0	0	0	0	7359.43	4954.8	8088.79	9564.83	0	0	0	0	23717.2	42618.2	37524.8	30161.9	21343.7	29070.4	23180.1	14793.4	8246.44	20235	6216.02	9564.83	3355.75	3735.15	5150.56	6420.44	20598.8
HexCer(18:1;3/28:0;1)	116992	80939.9	105211	122068	81303.7	92668.5	76886	93829.3	73958.1	51505.6	70268	79103.5	0	0	0	0	0	0	0	0	110790	122155	136153	103774	181041	154898	181041	191262	64741.5	53324.7	52250.6	80385.5	0	0	0	0	0	0	0	0	0	0	0	0	76522.1	104466	80835.9	121410	0
HexCer(18:1;3/28:1;1)	21707.5	11912.3	17653.6	15084.4	12142.7	17291.5	14722.3	15032.4	20252.3	12121.9	10301.1	12260.5	0	0	0	0	0	0	0	0	5613.13	6553.84	13986	5517.84	20893.3	14192.2	28325.5	23145.5	13979.1	16856.7	13653.4	17274.2	0	0	0	0	0	0	0	0	0	0	0	0	11777.2	20131	14417.4	20598.8	0
Hex-GlcA-IPC(18:0;3/24:0;0)	161835	3870.16	25863.5	29574.4	32310.7	226025	116480	84262.7	41437.9	12888.7	69606.7	81057.9	328917	22471.3	109227	24682.8	42656.1	53488.8	89510.4	125644	18985.3	3883.28	20316	14957.8	6014.21	5450.09	6385.3	5802.43	7897.75	46760.5	0	5669.36	25544.9	48672.2	7530.42	9286.51	17203	96650.9	36883.7	44267.9	34653.4	11608.6	47828.8	37614.6	5135.23	4010.72	4248.74	8510.61	0
Hex-GlcA-IPC(18:0;3/24:0;1)	685946	44811.4	135390	200724	63122	268943	246453	181513	107409	46891.7	173379	199412	218153	20353.5	57031	18797.9	15874.2	14817.2	35815.4	67957.4	92059.2	19285.2	134191	74966.8	38008.2	23577.1	34466	45036.3	46348.2	285624	18854.2	47360.3	30117.9	37333.5	11177.5	8988.52	15109.6	65614.7	26388.3	41231.7	15049.6	9796.29	24326.7	12465.1	28881	27850.2	28862.2	60198.3	0
Hex-GlcA-IPC(18:0;3/26:0;1)	95024.6	0	10037.5	18017	0	47445.4	33572.9	20197.3	0	0	12769.9	13624.1	43146.1	0	7310.76	0	0	0	4910.78	7671.91	15771.8	0	20885.2	9645.77	0	0	0	0	0	32388.2	0	0	5877.65	5654.09	0	0	0	11745.8	0	0	0	0	0	0	0	0	0	5304.41	0
Hex-GlcA-IPC(18:1;3/16:0;0)	74062.1	33159	33332.3	36052.2	152958	119314	106476	74945.6	124008	131475	156908	113007	295902	310801	407645	236479	216209	377327	481447	437616	267663	150809	329858	237518	0	0	0	0	33072.4	26471.8	18537.2	28377.5	467934	324141	431033	341638	33470.9	54069.6	45164.9	93188.3	105298	111258	157653	222966	16390.7	9220.08	12348.9	3716.1	0
Hex-GlcA-IPC(18:1;3/16:0;1)	632863	391186	404526	326739	330377	446105	465855	394478	124979	151797	176536	171928	267836	201483	236132	149060	88909.1	121496	145473	171581	1.2801e+06	946955	1.81041e+06	1.61221e+06	7163.66	7063.18	8913.43	6198.69	409897	600812	101902	351340	419598	267663	395344	343891	18208	25432.3	21794.2	61934.9	55958	85149.7	91265.3	114948	359656	120855	118880	116161	0
Hex-GlcA-IPC(18:1;3/20:0;0)	11787.3	2155.6	3619.1	4783.41	13795.1	21736.2	8647.63	5370.97	14076.3	2602.58	12436.1	12324.4	19753.6	8818.85	12169.4	8287.16	13121	22150.8	26224	33343.3	4525.68	0	10276.9	5154.69	0	1575.06	3694.8	2917.99	0	3195.55	0	0	5765.69	7391.4	5307.89	3274.85	2276.36	9725.43	5089.81	5726.03	0	0	0	0	0	0	0	0	0
Hex-GlcA-IPC(18:1;3/20:0;1)	64740.1	20042	35037.5	34028.2	22493.2	47545.7	38624.1	29270	19771.7	12243.3	24980.4	23790.9	24854.3	9838.97	13375.2	5873.83	4808.64	9112.63	8795.42	18437.9	21123.4	16264.3	61658.1	38966.6	9802.93	15307.3	20925.2	13874.4	8382.68	23160.1	1241.09	5837.78	8004.19	6798.43	7528.37	5102.42	2510.66	9384.78	5996.39	6021.62	1733.49	0	0	0	16819.4	6632.61	4120.15	9966.94	0
Hex-GlcA-IPC(18:1;3/22:0;0)	61426.4	8533.89	23361.1	18766.1	86827.7	167939	85228.7	65139.2	45251.9	18337.9	54736	61647	196851	66793.4	90761.1	41649.4	65028.9	124158	169759	212107	10919.6	5534.26	14904.4	13141.8	4039.95	5295.32	11390.2	8190.19	5561.83	26577.7	0	4133.69	45160	43763.1	22938.4	14178.4	15560.6	63797.4	39940	37587.4	22828.1	11072.2	31007.3	31430	6379.74	0	0	0	0
Hex-GlcA-IPC(18:1;3/22:0;1)	819570	157499	388188	398665	202549	523834	484133	334151	276989	130113	358964	422375	270556	72822.1	108461	48431.6	38947.5	68576.3	97212.5	136289	192808	97175.7	432668	260630	67326.4	77472.2	171891	128551	106917	451048	32385.8	93610	79420.5	71517.1	37127.9	34995.8	24555.9	80946.1	51868.7	70046.7	22001	14744.5	29059	31135.9	124084	66333.9	53743.5	98646.2	0
Hex-GlcA-IPC(18:1;3/23:0;1)	139388	19803.9	48646.6	63606.2	23868.6	74371.2	93525.4	62863.8	31459.7	20769	53936.3	57815.4	50428.4	15288.1	24703.8	8719.63	8263.05	16216.1	10388.2	29956.3	20379.2	9773.86	39978.9	31701	10130.2	9300.57	20973.2	20954.6	17326	73350.3	4075.84	15800.4	7925.25	7082.61	4838.67	4077.7	5267.42	15883.9	8658.38	16201.3	6611.18	2722.8	5451.16	7119.73	14651.5	7333.18	7620.86	13781	0
Hex-GlcA-IPC(18:1;3/23:1;1)	90166	37009.3	63550.5	51783.3	41389.5	75540.5	58891.9	62863.8	37955.8	33854	52247.3	60710.8	44897.4	28156	37064.9	11835.9	8532.17	14612.5	18578.9	27580.6	3810.43	3379.83	16221.7	9666.21	13153.7	10594.2	29306.7	21195.9	25353.4	85451.7	6752.24	26058.7	0	0	0	0	0	0	0	0	0	0	0	0	30030.6	8495.05	9898.21	10150.6	0
Hex-GlcA-IPC(18:1;3/24:0;0)	203722	15006.5	55719.1	54519.6	144142	388890	194726	143337	109058	40013.5	152857	136102	458047	105385	183950	69681.6	119122	203910	308301	436682	15514.4	3873.91	28206.3	14120	11829.8	8512.48	14294.3	14642.9	15750.5	85799.5	4065.07	16382.1	56974.8	50790	23277.2	15158.3	19304	132747	69475.5	85199.8	47022.9	22902.4	74273.4	71762	14982.1	10577.8	10737.1	18456.8	0
Hex-GlcA-IPC(18:1;3/24:1;0)	49759.2	12169	31111.2	19828.7	121765	166464	79764.7	77815.5	57068.5	27025.5	59729.8	52889.1	252638	152745	174073	74104.7	206908	387204	549507	654648	0	0	0	0	0	0	0	0	7957.73	31842.1	0	0	34203.6	28037.6	20147.3	10028.7	16796.3	85199.8	61678.9	60554.4	36790	21852.8	74385.8	77609.4	0	0	0	0	0
Hex-GlcA-IPC(18:1;3/24:0;1)	2.74004e+06	314486	794835	905224	395075	1.28737e+06	1.11607e+06	854247	571247	269693	837567	970633	708249	120772	241018	92171.7	83962.8	130274	183931	328729	344472	106771	580056	371273	159304	130030	241018	248140	242518	1.29917e+06	91853.1	233334	124351	130592	55400.5	47304.1	45842.2	212906	110332	137583	66139.5	33678.8	100512	76728.5	199599	143599	139851	267819	8973.53
Hex-GlcA-IPC(18:1;3/24:1;1)	2.20215e+06	601046	1.11682e+06	963886	862118	1.35727e+06	1.12319e+06	1.01449e+06	931462	550631	1.07502e+06	1.13837e+06	823885	416441	473978	186461	193227	414192	598422	768597	347659	178871	781154	526454	154450	167326	375959	344472	339787	1.44798e+06	113743	369774	183762	117867	84862.4	61678.9	55156.8	260884	182732	186611	93446.1	56318.8	169612	159942	468168	191915	176341	316360	7650.36
Hex-GlcA-IPC(18:1;3/25:1;0)	0	0	0	2583.17	3835.96	10972.3	4013.84	7441.03	7711.65	2361.75	9418.62	9291.83	17215.4	6016.03	9611.65	3135.76	2409.06	8576.49	7976.59	22501	0	0	1544.03	1063.17	0	0	0	0	0	0	0	0	0	0	0	0	0	0	0	0	1426.89	1664.77	4511.55	2605.88	1645.09	0	0	0	0
Hex-GlcA-IPC(18:1;3/25:0;1)	123954	8990.93	35975.1	40081.7	12304.6	76719.1	68070.7	47140.4	19264.9	8056.07	38813.7	45683.3	36580.7	5478.58	10908	2615.34	3321.21	5541.04	7357.77	17088.6	21270.9	5066.04	31225.1	18188.1	7121.21	4363.94	10207.8	12092.6	10151	68714.1	4865.44	10917.4	9023.11	12001.8	5936.55	3448.01	1305.02	9969.32	4763.25	8892.53	0	0	0	0	5238.25	9013.64	6763.54	13771.2	0
Hex-GlcA-IPC(18:1;3/25:1;1)	110253	33836.6	65743	61598.6	38927.3	81450.2	70985	66424.3	28670.3	23977.1	57000	58570.7	46137.4	19340.6	23239	9376.99	6981.17	15432.8	19813.7	31698.2	20778.9	9638.15	45569.7	34782.9	6195.82	6411.55	22557.8	23220.1	10043.1	81071.7	7991.73	19340.6	16481.2	6258.27	5101.99	3203.88	4040.34	14106.2	7013.35	9851.99	5423.7	0	8298.31	6621.61	21952.2	9848.21	9836.85	15998.6	0
Hex-GlcA-IPC(18:1;3/26:0;0)	109222	0	14254.7	18139.3	22299.2	88547	34127.1	29178.1	31566.6	7312.67	45133.4	46146.1	78400.6	9708.83	24687.7	5986.57	18938	20617.7	45783	55757.5	8753.43	1079.42	17262.3	5027.34	0	0	0	0	7524.77	42974.1	2069.41	3280.86	14749.6	13280.1	4645.18	3951.56	4196.14	17145.7	8227.95	12020.9	4471.3	0	11864.2	8612.03	2864.31	3351.56	4773.21	4922.25	0
Hex-GlcA-IPC(18:1;3/26:1;0)	13576.3	0	7549.61	4234.36	10534.3	23369.2	11401.8	12351.5	13631.7	6466.18	16283.9	13190.3	21305.5	5896.76	9582.72	4194.23	17134.2	27324.6	37872.3	52738.4	0	0	3842.64	0	0	0	0	0	0	5535.62	0	0	4673.84	0	0	0	0	4880.21	4798.05	0	0	0	5885.3	3462.39	0	0	0	0	0
Hex-GlcA-IPC(18:1;3/26:0;1)	298851	20006.2	46490	67948.4	24343.7	137636	123305	70719.1	36802.2	9508.2	59827.5	60458.1	71903.8	7830.5	23369.2	0	5629.25	9441.32	11271.9	22528.5	45993.2	6311.41	63897.5	40757.6	11738.1	7620.31	8596.74	14004.3	15347.6	145929	4006.97	12657.2	11753.4	16654.6	3668.76	3859.84	0	14820.3	9590.36	0	0	0	0	0	5342.63	9865.52	6019.05	17078.8	0
Hex-GlcA-IPC(18:1;3/26:1;1)	241527	39534.7	92139.3	83961	58356.2	148566	116980	90859.1	59693.7	28528.4	74617.2	84744.5	73719.1	21936.1	27553.9	11046.4	14130.4	29235.4	37757.6	62196.9	53445.4	18569.3	99725.2	66610.9	10291.6	14252.7	18462.3	22853.3	25031.6	145566	7645.15	18225.3	27324.6	21687.7	9588.45	8031.14	0	22566.7	13240	13895.4	7828.59	0	7648.98	10190.4	33076.1	18200.5	16423.4	32235.4	0
Hex-Hex-GlcA-IPC(18:1;3/24:0;0)	33873.4	0	8142.72	6441.11	64093.4	92169	62882.2	38440.2	32503.4	11109.1	27023.3	29604.5	129438	47851.6	66813.6	27023.3	44416.6	98840.4	130113	146096	0	0	12084	7348.5	0	0	6327.93	0	0	14319.8	0	0	21543.2	17059.8	13638.7	8043.44	6478.83	33277.7	20530.5	22416.8	12689.6	9218.89	17810.3	22674.9	0	0	0	0	0
Hex-Hex-GlcA-IPC(18:1;3/24:0;1)	92804.4	14542.1	47037.6	46958.1	46064.6	95445.1	104062	77535.5	36375.2	23111.7	50988.8	49142.2	99872.9	39035.8	50810.1	20173.1	15687.8	32364.4	44893.2	66376.8	21463.7	7713.84	40425.7	26507	9465.09	10835.1	22039.5	17073.7	18566.8	57084.4	6353.74	19895.2	18695.9	19307.4	10610.8	8968.71	9089.83	33158.6	17274.2	20729.1	11208.4	0	12514.9	16190.1	15445.6	4844.73	0	7967.99	0
LCB(18:0;2)	26811.9	42419.8	32468.7	40984.3	22201.4	25340	28344.8	29962.7	33186.5	28892.2	30291.2	34390.8	55850.1	57078.8	45400.3	66239.1	34317.8	28223.1	34244.8	40741	92783.4	62200.3	65363.2	66981.2	122260	72686.7	153281	106786	35084.2	29609.9	24318.1	35668.2	118987	136371	132965	99085	920049	834893	611541	487943	68514	43405.2	55132.4	62711.2	32383.6	32894.5	28928.7	29500.4	284421
LCB(18:0;3)	174655	430646	175628	198425	140836	224106	246952	258448	229970	298897	187465	251587	440743	433444	382958	396097	256015	286367	260528	325052	1.79156e+06	1.3041e+06	1.08282e+06	893894	436485	345733	514342	616407	231101	195019	284786	270090	1.51955e+06	2.22366e+06	1.96114e+06	1.36663e+06	2.01126e+06	1.97452e+06	1.3305e+06	1.4058e+06	543051	440621	506921	605337	187355	202209	224921	161845	885865
LCB(18:1;3)	154278	138792	166066	154363	147247	169667	220408	316537	122101	192416	141322	190652	335879	247731	316172	294883	107284	138293	131931	160227	762754	473224	431497	480158	140884	114060	143634	162380	149716	136262	192598	184484	751318	873821	759834	491471	398408	447312	347436	374078	291720	284737	321646	453394	128184	145945	161711	123111	305831
LCB-P(18:0;2)	1770.95	3998.57	2088.68	2675.75	0	0	0	0	0	0	0	0	0	0	0	0	0	0	0	0	25719.6	10733.4	17490.2	0	385573	252577	273634	587980	0	0	0	0	3792.29	13646	12817	3864.94	3.05978e+06	3.4586e+06	3.16629e+06	1.39574e+06	7879.09	4284	2201.68	1424.54	0	0	0	0	722520
[truncated: 19 more columns]

## Sheet: Cers
relative to WT average	LCFA	hLCFA	VLCFA	hVLCFA			Legend:	LCFA=C16-18 FA moiety
Col-0_1	4.70251	5.88052	33.0411	59.7117				VLCFA=C20-C28 FA moiety
Col-0_2	2.64307	3.46308	23.2932	90.2609				hLCFA=C16-18 FA moiety with alpha hydroxylation
Col-0_3	2.43787	4.81906	23.9714	54.4912				hVLCFA=C20-28 FA moiety with alpha hydroxylation
Col-0_4	4.33274	5.85782	28.8836	52.2103
fah1_1	9.74014	5.23536	68.656	47.892
fah1_2	13.4122	5.38112	71.6697	53.6689
fah1_3	16.7222	8.15532	81.0342	75.0484
fah1_4	15.147	7.20609	83.5113	76.9732
fah2_1	6.77509	1.10783	36.208	52.1669
fah2_2	6.41696	1.5405	33.4917	48.5384
fah2_3	7.48268	1.83751	37.5369	42.0323
fah2_4	9.00836	1.89098	45.4689	53.2015
fah1 fah2_1	69.5113	5.8006	317.061	157.188
fah1 fah2_2	57.2831	4.48686	283.079	154.297
fah1 fah2_3	64.9385	4.47843	313.675	149.407
fah1 fah2_4	89.2013	5.02718	371.264	159.953
fah1 fah2 sid2_1	22.3423	1.38232	106.751	53.8473
fah1 fah2 sid2_2	21.9642	1.15884	120.218	57.3828
fah1 fah2 sid2_3	21.2174	1.02336	118.291	55.5153
fah1 fah2 sid2_4	15.828	0.839486	95.0247	55.3853
loh1_1	82.4104	54.4839	49.5289	90.334
loh1_2	42.4952	38.6756	34.3468	69.2652
loh1_3	46.3429	37.0818	39.644	69.0535
loh1_4	39.761	35.9158	34.1529	61.7014
loh2_1	0	0	35.9404	43.2562
loh2_2	0	0	28.7846	41.9926
loh2_3	0	0	32.6635	52.16
loh2_4	0	0	33.0157	49.6414
loh3_1	4.20908	5.22162	26.8445	44.2467
loh3_2	2.41021	3.87975	20.1001	41.3907
loh3_3	3.85603	4.1135	21.9889	45.7146
loh3_4	3.43728	4.56989	20.6762	36.9795
fah1 fah2 loh1_1	247.634	25.853	257.685	137.664
fah1 fah2 loh1_2	265.986	26.0048	279.489	148.876
fah1 fah2 loh1_3	268.405	29.9397	278.982	162.235
fah1 fah2 loh1_4	253.405	30.9229	248.205	141.822
fah1 fah2 loh2_1	29.6828	2.02867	371.498	185.241
fah1 fah2 loh2_2	15.4516	0.869833	353.512	170.955
fah1 fah2 loh2_3	12.0729	0.666308	325.47	153.392
fah1 fah2 loh2_4	39.0818	2.65293	310.851	166.809
fah1 fah2 loh3_1	70.451	5.43745	281.037	138.042
fah1 fah2 loh3_2	71.5179	5.9896	248.732	125.602
fah1 fah2 loh3_3	64.8632	4.07449	254.421	135.92
fah1 fah2 loh3_4	73.7127	4.71117	286.507	145.505
pad4_1	1.48029	2.95394	16.3222	33.957
pad4_2	1.5736	2.45119	18.5711	38.7284
pad4_3	1.58136	2.85191	19.6201	48.4321
pad4_4	1.18973	3.01171	17.3515	36.4498
fah1 fah2 loh2 pad4_1	0.685185	0.228315	257.516	111.033
fah1 fah2 loh2 pad4_2	0.625448	0.164875	264.754	106.669
fah1 fah2 loh2 pad4_3	0.406691	0.123835	276.435	142.809
fah1 fah2 loh2 pad4_4	0.710275	0.304301	275.213	136.152
eds1_1	1.62342	2.96774	22.6188	41.1467
eds1_2	2.15974	3.158	16.8963	29.8126
eds1_3	2.16858	3.82145	17.7745	64.5734
eds1_4	2.06912	2.95741	20.1423	36.7169
fah1 fah2 loh2 eds1_1	0.202987	0	208.358	84.2293
fah1 fah2 loh2 eds1_2	0.258961	0.116906	271.73	107.513
fah1 fah2 loh2 eds1_3	0.635603	0.177778	290.52	114.37
fah1 fah2 loh2 eds1_4	0.469355	0.051368	295.295	124.867
sid2_1	1.3129	3.30908	22.4386	42.7352
sid2_2	2.53578	4.54528	23.9181	52.0443
sid2_3	1.78895	3.14695	21.5821	42.518
sid2_4	3.27264	3.83829	26.9489	44.7072
fah1 fah2 loh2 sid2_1	0	0.0903226	184.003	72.9641
fah1 fah2 loh2 sid2_2	0	0	194.335	88.5299
fah1 fah2 loh2 sid2_3	0	0.128315	219.557	80.5647
fah1 fah2 loh2 sid2_4	0	0.0761051	267.525	92.1932

## Sheet: LCBs
relative to WT average	LCB(18:0;2)	LCB(18:0;3)	LCB(18:1;3)	LCB-P(18:0;2)
Col-0_1	6.14223	40.0109	35.3429	0.405698
Col-0_2	9.71777	98.6547	31.7952	0.916016
Col-0_3	7.43812	40.2338	38.0434	0.478486
Col-0_4	9.38892	45.4564	35.3624	0.612976
fah1_1	5.08601	32.2634	33.7321	0
fah1_2	5.80502	51.3395	38.8683	0
fah1_3	6.49337	56.5732	50.4923	0
fah1_4	6.86403	59.2068	72.514	0
fah2_1	7.60254	52.6827	27.9717	0
fah2_2	6.61878	68.4731	44.0797	0
fah2_3	6.93927	42.9455	32.3749	0
fah2_4	7.87844	57.635	43.6756	0
fah1 fah2_1	12.7945	100.968	76.9451	0
fah1 fah2_2	13.0759	99.2957	56.7515	0
fah1 fah2_3	10.4005	87.7302	72.4304	0
fah1 fah2_4	15.1744	90.74	67.5534	0
fah1 fah2 sid2_1	7.86172	58.6494	24.5773	0
fah1 fah2 sid2_2	6.46551	65.6026	31.681	0
fah1 fah2 sid2_3	7.845	59.6833	30.2235	0
fah1 fah2 sid2_4	9.33318	74.4648	36.7057	0
loh1_1	21.2554	410.42	174.736	5.89198
loh1_2	14.2492	298.751	108.409	2.45886
loh1_3	14.9738	248.058	98.8498	4.00675
loh1_4	15.3444	204.778	109.997	0
loh2_1	28.0079	99.9924	32.2746	88.3292
loh2_2	16.6515	79.2025	26.1296	57.8618
loh2_3	35.1144	117.828	32.9044	62.6856
loh2_4	24.463	141.21	37.199	134.698
loh3_1	8.03729	52.9419	34.2978	0
loh3_2	6.78321	44.6761	31.2156	0
loh3_3	5.57093	65.2403	44.1215	0
loh3_4	8.17106	61.8738	42.2627	0
fah1 fah2 loh1_1	27.2582	348.106	172.116	0.868759
fah1 fah2 loh1_2	31.2407	509.409	200.18	3.1261
fah1 fah2 loh1_3	30.4603	449.269	174.067	2.93618
fah1 fah2 loh1_4	22.6989	313.075	112.589	0.885403
fah1 fah2 loh2_1	210.77	460.751	91.2695	700.951
fah1 fah2 loh2_2	191.262	452.335	102.473	792.315
fah1 fah2 loh2_3	140.095	304.798	79.5926	725.353
fah1 fah2 loh2_4	111.781	322.049	85.6958	319.744
fah1 fah2 loh3_1	15.6956	124.405	66.8288	1.80499
fah1 fah2 loh3_2	9.9435	100.94	65.2292	0.981403
fah1 fah2 loh3_3	12.63	116.128	73.6845	0.504373
fah1 fah2 loh3_4	14.3662	138.674	103.866	0.326342
pad4_1	7.41861	42.9204	29.3651	0
pad4_2	7.53566	46.3231	33.4339	0
pad4_3	6.62714	51.5262	37.0457	0
pad4_4	6.75813	37.0763	28.203	0
fah1 fah2 loh2 pad4_1	65.1567	202.939	70.0616	165.519
fah1 fah2 loh2 pad4_2	44.8684	187.305	66.5445	166.411
fah1 fah2 loh2 pad4_3	53.3962	196.334	71.3156	94.0685
fah1 fah2 loh2 pad4_4	66.6059	248.615	57.6489	136.986
eds1_1	6.70239	42.3407	63.7354	0
eds1_2	6.10321	43.8763	28.4761	0
eds1_3	8.56958	67.1493	43.0709	0
eds1_4	10.0438	61.8013	46.8777	0
fah1 fah2 loh2 eds1_1	41.2455	156.008	48.8926	83.2201
fah1 fah2 loh2 eds1_2	33.6374	154.503	43.0291	37.1221
fah1 fah2 loh2 eds1_3	29.1784	134.522	40.0332	49.1445
fah1 fah2 loh2 eds1_4	38.4865	161.666	53.6553	100.013
sid2_1	9.66482	56.2192	39.7852	0
sid2_2	8.74237	51.1026	42.0314	0
sid2_3	6.53518	33.6819	29.6549	0
sid2_4	9.11302	65.5775	34.1641	0
fah1 fah2 loh2 sid2_1	46.7077	160.857	41.3876	90.1452
fah1 fah2 loh2 sid2_2	40.2143	212.665	38.4586	63.5772
fah1 fah2 loh2 sid2_3	38.6816	204.806	35.6913	90.0858
fah1 fah2 loh2 sid2_4	44.952	182.651	49.2465	103.223

## Sheet: GlucCers
relative to WT average	LCFA	hLCFA	VLCFA	hVLCFA			Legend:	LCFA=C16-18 FA moiety
Col-0_1	1.70426	23.7645	1.14082	78.0099				VLCFA=C20-C28 FA moiety
Col-0_2	1.27224	16.9189	0.989348	64.6285				hLCFA=C16-18 FA moiety with alpha hydroxylation
Col-0_3	1.20018	19.4778	1.34499	77.1825				hVLCFA=C20-28 FA moiety with alpha hydroxylation
Col-0_4	1.40725	20.248	1.30987	89.401
fah1_1	1.66619	19.2214	3.33498	71.816
fah1_2	2.05906	19.8862	3.69531	75.4131
fah1_3	1.96873	20.9675	2.9615	72.197
fah1_4	1.79997	20.7344	3.4346	77.665
fah2_1	4.36189	3.82036	2.84648	94.4688
fah2_2	3.46704	3.15566	3.07803	95.3353
fah2_3	4.80183	4.05446	2.79098	91.9394
fah2_4	4.26361	3.60663	3.48992	102.043
fah1 fah2_1	7.51359	0.524644	21.9251	16.1434
fah1 fah2_2	6.5637	0.445496	23.7942	14.9885
fah1 fah2_3	7.10847	0.393711	23.8941	14.9691
fah1 fah2_4	7.62658	0.45411	21.7213	16.8923
fah1 fah2 sid2_1	5.85453	0.30149	22.2733	12.1186
fah1 fah2 sid2_2	5.66356	0.294802	25.4902	13.7309
fah1 fah2 sid2_3	5.90538	0.387326	26.3097	13.1735
fah1 fah2 sid2_4	5.52675	0.309699	24.3367	14.9285
loh1_1	2.34068	44.4685	0.921794	48.7881
loh1_2	1.94768	41.6006	0.79342	44.2465
loh1_3	2.28413	44.9854	0.788124	44.0788
loh1_4	2.15127	43.3538	0.880003	48.35
loh2_1	0	0.348614	2.28614	107.668
loh2_2	0	0.340101	2.20276	107.234
loh2_3	0	0.352971	2.53305	122.316
loh2_4	0	0.281526	2.54248	135.047
loh3_1	1.65845	24.2408	1.34388	84.7702
loh3_2	1.38027	24.0584	1.07912	78.0991
loh3_3	1.31774	20.0808	1.08132	86.4743
loh3_4	1.36385	22.7612	1.36164	96.0055
fah1 fah2 loh1_1	20.2915	1.89812	15.9369	14.6933
fah1 fah2 loh1_2	17.2216	1.71571	17.8308	13.2189
fah1 fah2 loh1_3	18.1037	1.61842	16.2676	12.4089
fah1 fah2 loh1_4	18.9527	1.8515	13.1861	11.3713
fah1 fah2 loh2_1	3.13959	0.172179	31.6489	24.4822
fah1 fah2 loh2_2	2.07442	0.124852	37.3011	26.0994
fah1 fah2 loh2_3	1.97729	0.0688614	32.5228	23.6087
fah1 fah2 loh2_4	4.37399	0.288417	25.0011	21.0321
fah1 fah2 loh3_1	7.41957	0.533258	23.4851	15.7237
fah1 fah2 loh3_2	7.70684	0.826438	20.1673	15.9085
fah1 fah2 loh3_3	6.57819	0.458366	25.0189	14.2023
fah1 fah2 loh3_4	7.71842	0.559505	29.1967	17.3474
pad4_1	1.10776	18.4927	1.25388	80.4012
pad4_2	0.978683	17.6922	1.22886	99.3017
pad4_3	1.07939	19.9156	1.41288	92.581
pad4_4	0.91126	17.9445	1.2673	95.9801
fah1 fah2 loh2 pad4_1	0.189042	0	21.3041	19.2887
fah1 fah2 loh2 pad4_2	0.105618	0	25.2601	21.1699
fah1 fah2 loh2 pad4_3	0.13941	0	24.1266	21.8758
fah1 fah2 loh2 pad4_4	0.0936504	0	24.6621	18.714
eds1_1	1.41614	20.8692	1.16577	91.6102
eds1_2	1.09864	18.4036	1.23936	79.7248
eds1_3	1.16076	17.9982	1.33574	75.5104
eds1_4	1.1482	19.1079	1.42548	93.2346
fah1 fah2 loh2 eds1_1	0.13644	0.0395129	23.4952	15.5621
fah1 fah2 loh2 eds1_2	0.140223	0.0193663	26.8092	16.9819
fah1 fah2 loh2 eds1_3	0.122931	0.0173192	28.4386	17.9299
fah1 fah2 loh2 eds1_4	0.0826577	0.148769	27.8858	20.7696
sid2_1	1.1637	18.4289	1.15068	89.5273
sid2_2	0.998008	18.7978	1.29514	98.2399
sid2_3	1.18427	19.2184	1.21252	83.231
sid2_4	1.46398	19.5599	1.20717	85.1674
fah1 fah2 loh2 sid2_1	0.100583	0.0567916	22.3627	15.9189
fah1 fah2 loh2 sid2_2	0.0919701	0.0126068	26.5647	16.3518
fah1 fah2 loh2 sid2_3	0.090273	0.0279499	23.792	13.0574
fah1 fah2 loh2 sid2_4	0.0431511	0.0581091	24.8996	16.9436

## Sheet: GIPCs
relative to WT average	LCFA	hLCFA	VLCFA	hVLCFA			Legend:	LCFA=C16-18 FA moiety
Col-0_1	1.66621	14.2378	14.5154	173.33				VLCFA=C20-C28 FA moiety
Col-0_2	0.745996	8.80072	0.938937	29.5079				hLCFA=C16-18 FA moiety with alpha hydroxylation
Col-0_3	0.749893	9.10084	3.81605	64.7904				hVLCFA=C20-28 FA moiety with alpha hydroxylation
Col-0_4	0.811085	7.35082	3.57419	66.0635
fah1_1	3.44117	7.43267	11.2398	40.2843
fah1_2	2.68426	10.0363	26.6846	94.9876
fah1_3	2.39545	10.4806	13.4371	82.7428
fah1_4	1.68609	8.87478	10.4239	65.5189
fah2_1	2.78988	2.81171	7.92601	48.5294
fah2_2	2.95787	3.41505	2.88234	26.0381
fah2_3	3.53003	3.97163	10.0615	64.5705
fah2_4	2.54239	3.86795	9.9496	71.662
fah1 fah2_1	6.65706	6.02565	33.804	56.5224
fah1 fah2_2	6.99225	4.53288	9.57689	17.4872
fah1 fah2_3	9.17099	5.31239	15.318	24.7208
fah1 fah2_4	5.32019	3.35347	5.82113	9.3478
fah1 fah2 sid2_1	4.86417	2.00024	11.9177	8.98473
fah1 fah2 sid2_2	8.48892	2.73337	21.2887	17.094
fah1 fah2 sid2_3	10.8314	3.27279	30.7101	24.2782
fah1 fah2 sid2_4	9.84527	3.86016	39.1348	35.661
loh1_1	6.02175	28.7992	1.32057	27.0203
loh1_2	3.39284	21.3041	0.323309	10.7723
loh1_3	7.42098	40.7297	2.43956	52.8164
loh1_4	5.34357	36.2708	1.36815	33.9746
loh2_1	0	0.161165	0.492334	11.181
loh2_2	0	0.158904	0.46869	10.7334
loh2_3	0	0.20053	0.946977	21.9666
loh2_4	0	0.139455	0.709875	20.5058
loh3_1	0.744047	9.22166	1.00547	19.4777
loh3_2	0.595549	13.5168	5.78197	94.4119
loh3_3	0.41704	2.29255	0.138011	6.74405
loh3_4	0.638423	7.90428	0.662913	19.6361
fah1 fah2 loh1_1	10.5273	9.43992	4.69333	11.7603
fah1 fah2 loh1_2	7.29236	6.02175	4.70185	10.1858
fah1 fah2 loh1_3	9.69716	8.89426	2.19317	5.30586
fah1 fah2 loh1_4	7.68602	7.73668	1.43808	4.26686
fah1 fah2 loh2_1	0.753011	0.409635	1.84064	3.66434
fah1 fah2 loh2_2	1.21643	0.572164	9.97596	16.9178
fah1 fah2 loh2_3	1.0161	0.490315	5.54844	9.8507
fah1 fah2 loh2_4	2.09651	1.39338	6.02423	11.4977
fah1 fah2 loh3_1	2.36895	1.25892	3.59695	5.16187
fah1 fah2 loh3_2	2.50302	1.91566	1.762	2.63809
fah1 fah2 loh3_3	3.54679	2.05324	6.01959	8.04114
fah1 fah2 loh3_4	5.01618	2.58604	5.75422	7.20805
pad4_1	0.368749	8.09136	0.697569	21.6716
pad4_2	0.207429	2.71895	0.403608	11.3372
pad4_3	0.277819	2.67452	0.44453	10.3371
pad4_4	0.083603	2.61332	0.717439	19.5566
fah1 fah2 loh2 pad4_1	0	0	0	0.373996
fah1 fah2 loh2 pad4_2	0	0	1.88289	2.87973
fah1 fah2 loh2 pad4_3	0	0	3.94875	8.11747
fah1 fah2 loh2 pad4_4	0	0	3.83775	7.35743
eds1_1	1.3891	23.8921	77.6101	1010.57
eds1_2	0.991933	10.1142	4.63348	67.1086
eds1_3	0.571384	5.57743	0.520723	13.9318
eds1_4	0.126788	1.26827	0	3.44821
fah1 fah2 loh2 eds1_1	0	0	6.86458	9.7356
fah1 fah2 loh2 eds1_2	0	0	4.84955	6.45058
fah1 fah2 loh2 eds1_3	0	0	6.66636	8.58873
fah1 fah2 loh2 eds1_4	0	0	3.85627	5.87065
sid2_1	0.427564	4.99669	1.63141	26.375
sid2_2	0.64232	8.30183	3.47562	75.5548
sid2_3	0.309039	3.44351	0	5.13966
sid2_4	0.286082	1.79678	0.436656	6.20829
fah1 fah2 loh2 sid2_1	0	0	3.02021	2.86443
fah1 fah2 loh2 sid2_2	0	0	36.8027	37.3827
fah1 fah2 loh2 sid2_3	0	0	125.519	112.224
fah1 fah2 loh2 sid2_4	0	0	3.63805	3.43388
